# Supplementary material for: In vitro methodology for medical device material thrombogenicity assessments: A use condition and bioanalytical proof‐of‐concept approach
Source: J Biomed Mater Res B Appl Biomater. 2020 Sep 14;109(3):358–76. doi: 10.1002/jbm.b.34705 (PMC7821245; doi:10.1002/jbm.b.34705)
Supplement: Supplementary file 1 — Appendix S1: Supporting Information. [file JBM-109-358-s001.zip]

Archive with 29 entries (29 files):
- JBMB_34705_Figure A1.tif
- JBMB_34705_Figure A10 600dpi.tif
- JBMB_34705_Figure A2 .tif
- JBMB_34705_Figure A3 A 600dpi.tif
- JBMB_34705_Figure A3 B 600dpi.tif
- JBMB_34705_Figure A3 C 600dpi.tif
- JBMB_34705_Figure A4 A 600dpi.tif
- JBMB_34705_Figure A4 B 600dpi.tif
- JBMB_34705_Figure A4 C 600dpi.tif
- JBMB_34705_Figure A5 A 600dpi.tif
- JBMB_34705_Figure A5 B 600dpi.tif
- JBMB_34705_Figure A5 C 600dpi.tif
- JBMB_34705_Figure A6 A 600dpi.tif
- JBMB_34705_Figure A6 B 600dpi.tif
- JBMB_34705_Figure A6 C 600dpi.tif
- JBMB_34705_Figure A7 A 600dpi.tif
- JBMB_34705_Figure A7 B 600dpi.tif
- JBMB_34705_Figure A7 C 600dpi.tif
- JBMB_34705_Figure A8 A 600dpi.tif
- JBMB_34705_Figure A8 B 600dpi.tif
- JBMB_34705_Figure A8 C 600dpi.tif
- JBMB_34705_Figure A9 600dpi.tif
- JBMB_34705_Mike Wolf et al CHAPTER APPENDIX 782020.docx
- JBMB_34705_Table A1.docx
- JBMB_34705_Table A2.docx
- JBMB_34705_Table A3.docx
- JBMB_34705_Table A4.docx
- JBMB_34705_Table A5.docx
- JBMB_34705_Table A6.docx
